# Supplementary material for: Preventing fixation: Evidence of item-method directed forgetting protecting against mental impasses in creative problem-solving
Source: Psychon Bull Rev. 2024 Sep 16;32(2):729–36. doi: 10.3758/s13423-024-02564-7 (PMC12000249; doi:10.3758/s13423-024-02564-7)
Supplement: Supplementary file 1 — Supplementary file1 (XLSX 12 KB) [file 13423_2024_2564_MOESM1_ESM.xlsx]

## Sheet: IMDF_RAT_data
Group	Gender	Age	Targets	NonTargets	Recall_Forget	Recall_Remember	Recall_Misleadings	Recall_Neutrals
DF	f	21	16.6667	16.6667	16.6667	36.6667	16.6667	36.6667
DF	f	22	33.3333	16.6667	22.2222	23.3333	22.2222	23.3333
DF	f	19	33.3333	16.6667	11.1111	66.6667	11.1111	66.6667
DF	m	23	16.6667	0	16.6667	43.3333	16.6667	43.3333
DF	m	19	16.6667	16.6667	0	86.6667	0	86.6667
DF	f	26	50	83.3333	11.1111	40	11.1111	40
DF	f	26	33.3333	16.6667	5.55556	56.6667	5.55556	56.6667
DF	m	29	33.3333	16.6667	22.2222	30	22.2222	30
DF	m	21	33.3333	33.3333	22.2222	90	22.2222	90
DF	m	21	50	16.6667	16.6667	36.6667	16.6667	36.6667
DF	f	23	16.6667	0	5.55556	30	5.55556	30
DF	m	20	33.3333	0	5.55556	20	5.55556	20
DF	m	19	83.3333	66.6667	5.55556	23.3333	5.55556	23.3333
DF	f	22	33.3333	33.3333	16.6667	40	16.6667	40
DF	m	28	16.6667	16.6667	5.55556	26.6667	5.55556	26.6667
DF	m	30	50	66.6667	5.55556	40	5.55556	40
DF	f	23	50	66.6667	5.55556	16.6667	5.55556	16.6667
DF	f	24	50	50	16.6667	46.6667	16.6667	46.6667
DF	m	21	66.6667	66.6667	33.3333	33.3333	33.3333	33.3333
DF	m	22	33.3333	33.3333	16.6667	50	16.6667	50
DF	m	22	16.6667	33.3333	22.2222	40	22.2222	40
DF	f	30	66.6667	83.3333	27.7778	50	27.7778	50
DF	f	20	50	50	11.1111	53.3333	11.1111	53.3333
DF	m	26	16.6667	16.6667	27.7778	56.6667	27.7778	56.6667
DF	m	30	33.3333	66.6667	11.1111	20	11.1111	20
DF	f	25	50	66.6667	11.1111	40	11.1111	40
DF	m	24	50	66.6667	0	36.6667	0	36.6667
DF	m	24	33.3333	50	16.6667	40	16.6667	40
DF	m	25	33.3333	16.6667	11.1111	53.3333	11.1111	53.3333
DF	m	23	50	50	22.2222	70	22.2222	70
DF	m	29	0	33.3333	33.3333	30	33.3333	30
DF	f	24	33.3333	33.3333	22.2222	23.3333	22.2222	23.3333
DF	f	22	0	16.6667	22.2222	63.3333	22.2222	63.3333
DF	m	19	33.3333	33.3333	11.1111	80	11.1111	80
DF	m	26	0	66.6667	83.3333	76.6667	83.3333	76.6667
DF	f	27	66.6667	66.6667	38.8889	83.3333	38.8889	83.3333
NoDF	f	26	50	83.3333	66.6667	70	55.5556	76.6667
NoDF	m	26	16.6667	16.6667	44.4444	30	27.7778	40
NoDF	f	28	33.3333	33.3333	27.7778	16.6667	11.1111	26.6667
NoDF	m	20	16.6667	16.6667	22.2222	26.6667	22.2222	26.6667
NoDF	m	30	16.6667	50	83.3333	90	88.8889	86.6667
NoDF	f	24	33.3333	50	16.6667	50	50	30
NoDF	m	25	33.3333	50	11.1111	76.6667	61.1111	46.6667
NoDF	m	19	16.6667	0	27.7778	20	5.55556	33.3333
NoDF			33.3333	50	16.6667	36.6667	44.4444	20
NoDF	m	19	16.6667	16.6667	11.1111	30	22.2222	23.3333
NoDF	m	19	33.3333	50	16.6667	26.6667	33.3333	16.6667
NoDF	f	28	16.6667	50	27.7778	83.3333	72.2222	56.6667
NoDF	m	30	0	33.3333	22.2222	50	33.3333	43.3333
NoDF	m	27	50	33.3333	38.8889	36.6667	27.7778	43.3333
NoDF	f	25	16.6667	16.6667	22.2222	33.3333	22.2222	33.3333
NoDF	m	26	16.6667	66.6667	11.1111	36.6667	16.6667	33.3333
NoDF	f	23	0	16.6667	22.2222	63.3333	55.5556	43.3333
NoDF	f	21	0	16.6667	0	90	88.8889	36.6667
NoDF	f	27	50	83.3333	5.55556	43.3333	33.3333	26.6667
NoDF	f	30	33.3333	66.6667	11.1111	33.3333	22.2222	26.6667
NoDF	m	22	50	66.6667	22.2222	33.3333	27.7778	30
NoDF	f	30	50	50	38.8889	46.6667	38.8889	46.6667
NoDF	f	19	33.3333	50	11.1111	90	88.8889	43.3333
NoDF	m	21	50	66.6667	33.3333	53.3333	44.4444	53.3333
NoDF	m	22	50	66.6667	16.6667	93.3333	94.4444	46.6667
NoDF	f	19	16.6667	66.6667	22.2222	63.3333	61.1111	40
NoDF	m	28	16.6667	66.6667	16.6667	10	0	20
NoDF	f	25	0	33.3333	38.8889	43.3333	38.8889	43.3333
NoDF	f	26	16.6667	33.3333	22.2222	46.6667	44.4444	33.3333
NoDF	f	26	50	50	22.2222	60	50	43.3333
NoDF	f	24	16.6667	16.6667	16.6667	20	11.1111	23.3333
NoDF	m	28	50	50	5.55556	50	38.8889	30
NoDF	m	24	0	16.6667	11.1111	16.6667	11.1111	16.6667
NoDF	m	26	50	50	22.2222	86.6667	77.7778	53.3333
NoDF	m	21	16.6667	16.6667	27.7778	30	27.7778	30
NoDF	f	29	33.3333	66.6667	27.7778	43.3333	44.4444	33.3333
